# Supplementary material for: Solvent-Dependent Metabolomic Profiles and Antioxidant Properties of the Invasive Seaweed Caulerpa cylindracea from the Adriatic Sea
Source: Pharmaceuticals (Basel). 2026 Jul 10;19(7):1065. doi: 10.3390/ph19071065 (PMC13415091; doi:10.3390/ph19071065)
Supplement: Supplementary file 1 [file pharmaceuticals-19-01065-s001.zip]

Archive with 1 entries (1 files):
- pharmaceuticals-4384095-supplementary.pdf
